# Supplementary material for: Diurnal Nonlinear Recurrence Metrics of Skin Temperature and Their Association with Metabolic Hormones in Contrasting Climate Settings: A Randomized Cross-Over Trial
Source: Int J Environ Res Public Health. 2022 Nov 17;19(22):15195. doi: 10.3390/ijerph192215195 (PMC9690349; doi:10.3390/ijerph192215195)
Supplement: Supplementary file 1 [file ijerph-19-15195-s001.zip]

Archive with 1 entries (1 files):
- SI_section_RQA analysis_MakrisKC (1).html
